# Supplementary material for: A Qualitative Study of the Knowledge of Metabolic Syndrome, Attitudes about Lifestyle Modifications, and Preferences for Lifestyle Interventions among Patients with Cancer and Metabolic Syndrome
Source: Cancers (Basel). 2024 Sep 13;16(18):3147. doi: 10.3390/cancers16183147 (PMC11430367; doi:10.3390/cancers16183147)
Supplement: Supplementary file 1 [file cancers-16-03147-s001.zip]

Archive with 1 entries (1 files):
- cancers-3169448-supplementary.pdf
